# Supplementary material for: Heparanase is a prognostic biomarker independent of tumor purity and hypoxia based on bioinformatics and immunohistochemistry analysis of esophageal squamous cell carcinoma
Source: World J Surg Oncol. 2022 Jul 16;20:236. doi: 10.1186/s12957-022-02698-9 (PMC9288057; doi:10.1186/s12957-022-02698-9)
Supplement: Supplementary file 7 — Additional file 7: Table S2. Detailed characteristics of patients in the tissue microarray. [file 12957_2022_2698_MOESM7_ESM.xls]

## Sheet: Sheet1
sample_ID	Operation_time	OS_event	OS(month)	Follow_up_time	Gender	Age	Grade	T	N	M
HEsoS180Su08-D08A1731-B30-C1	2006-04-28	Dead	19	2007-11-01	male	60	Ⅲ	T3	N1	M0
HEsoS180Su08-D08A0181-B30-C1	2006-07-24	Dead	58	2012-03-16	male	70	Ⅱ	T3	N0	M0
HEsoS180Su08-D08A0184-B30-C1	2006-07-31	Dead	26	2008-09-08	male	73	Ⅲ	T3	N1	M0
HEsoS180Su08-D08A0185-B30-C1	2006-08-01	Dead	13	2007-09-05	female	74	Ⅲ	T3	N1	M0
HEsoS180Su08-D08A0187-B30-C1	2006-08-28	Alive	107	2015-07-31	male	66	Ⅱ	T3	N0	M0
HEsoS180Su08-D08A0188-B30-C1	2006-09-07	Dead	15	2007-12-25	male	73	Ⅱ	T3	N0	M0
HEsoS180Su08-D08A0196-B30-C1	2006-09-28	Dead	60	2011-09-12	male	78			N1	M0
HEsoS180Su08-D08A0201-B30-C1	2006-10-26	Dead	36	2009-10-09	male	67	Ⅱ	T2	N0	M0
HEsoS180Su08-D08A0203-B30-C1	2006-10-30	Dead	18	2008-04-08	male		Ⅲ	T3	N1	M0
HEsoS180Su08-D08A0209-B30-C1	2006-11-08	Dead	5	2007-04-15	male	72	Ⅲ	T3	N1	M0
HEsoS180Su08-D08A0211-B30-C1	2006-11-16	Dead	1	2006-12-11	male	74			N0	M0
HEsoS180Su08-D08A0213-B30-C1	2006-11-27	Alive	104	2015-07-31	female	68			N1	M0
HEsoS180Su08-D08A1747-B30-C1	2006-11-27	Dead	4	2007-03-09	male	73	Ⅱ	T2	N0	M0
HEsoS180Su08-D08A0214-B30-C1	2006-11-29	Dead	11	2007-10-23	male	29	Ⅲ	T3	N1	M0
HEsoS180Su08-D08A0219-B30-C1	2006-11-30	Dead	2	2007-01-13	male	66	Ⅲ	T3	N1	M0
HEsoS180Su08-D08A0256-B30-C1	2006-12-19	Dead	18	2008-06-03	male	83	Ⅲ	T4	N0	M0
HEsoS180Su08-D08A0257-B30-P1	2006-12-26	Dead	4	2007-04-25	male	65	Ⅲ	T3	N0	M0
HEsoS180Su08-D08A0260-B30-C1	2007.1	Dead	31	2009-08-14	male	75	Ⅱ	T3	N0	M0
HEsoS180Su08-D08A0284-B30-C1	2007.1	Dead	51	2011-04-13	male	51	Ⅱ	T3	N0	M0
HEsoS180Su08-D08A0286-B30-C1	2007-01-18	Dead	29	2009-06-17	male	73			N0	M0
HEsoS180Su08-D08A0290-B30-C1	2007.3	Dead	22	2009-01-11	male	63	Ⅲ	T3	N1	M0
HEsoS180Su08-D08A0293-B30-C1	2007.3	Dead	35	2010-02-25	male	51	Ⅲ	T3	N2	M0
HEsoS180Su08-D08A0373-B30-C1	2007.5	Dead	6	2007-11-27	male	64	Ⅲ	T3	N3	M0
HEsoS180Su08-D08A0376-B30-C1	2007.5	Dead	43	2010-12-16	male	64	Ⅱ	T3	N0	M0
HEsoS180Su08-D08A0379-B30-C1	2007.5	Dead	44	2011-01-05	male	55	Ⅱ	T2	N0	M0
HEsoS180Su08-D08A0380-B30-C1	2007.5	Dead	8	2008-01-13	male	52	Ⅲ	T3	N1	M0
HEsoS180Su08-D08A0381-B30-C1	2007.5	Dead	9	2008-02-18	male	59	Ⅲ	T3	N3	M0
HEsoS180Su08-D08A0383-B30-C1	2007.6	Dead	16	2008-10-23	male	70	Ⅲ	T3	N1	M0
HEsoS180Su08-D08A0385-B30-C1	2007.6	Dead	26	2009-08-21	male	63	Ⅱ	T2	N0	M0
HEsoS180Su08-D08A0393-B30-C1	2007.7	Dead	10	2008-05-01	female	67	Ⅱ	T3	N0	M0
HEsoS180Su08-D08A0401-B30-C1	2007.7	Dead	44	2011-03-12	male	53	Ⅲ	T3	N1	M0
HEsoS180Su08-D08A0402-B30-C1	2007.8	Alive	95	2015-07-31	female	71	Ⅱ	T3	N0	M0
HEsoS180Su08-D08A0403-B30-C1	2007.8	Dead	23	2009-07-23	male	69	Ⅲ	T3	N1	M0
HEsoS180Su08-D08A0405-B30-C1	2007.8	Dead	4	2007-12-26	male	77	Ⅱ	T3	N0	M0
HEsoS180Su08-D08A1763-B30-C1	2007-09-24	Dead	7	2008-04-01	female	55	Ⅲ	T3	N2	M0
HEsoS180Su08-D08A1772-B30-C1	2007-11-08	Dead	31	2010-06-30	male	64	Ⅲ	T3	N1	M0
HEsoS180Su08-D08A0514-B30-C1	2007-11-22	Dead	13	2008-12-11	male	53	Ⅲ	T3	N1	M0
HEsoS180Su08-D08A0515-B30-C1	2007-11-25	Dead	50	2012-01-08	male	66	Ⅱ	T2	N0	M0
HEsoS180Su08-D08A0571-B30-C1	2008.2	Dead	15	2009-05-20	female	56	Ⅱ	T3	N0	M0
HEsoS180Su08-D08A0572-B30-C1	2008.2	Dead	13	2009-03-15	female	68	Ⅱ	T3	N0	M0
HEsoS180Su08-D08A0573-B30-C1	2008.2	Dead	2	2008-04-01	male	77	Ⅱ	T3	N0	M0
HEsoS180Su08-D08A0577-B30-C1	2008.3	Alive	88	2015-07-31	male	57	Ⅱ	T2	N1	M0
HEsoS180Su08-D08A0579-B30-C1	2008.3	Dead	33	2010-12-13	male	61	Ⅱ	T3	N0	M0
HEsoS180Su08-D08A0580-B30-C1	2008.3	Dead	12	2009-03-23	male	68	Ⅲ	T3	N3	M0
HEsoS180Su08-D08A0581-B30-C1	2008.3	Dead	12	2009-03-05	female	72	Ⅱ	T3	N0	M0
HEsoS180Su08-D08A0583-B30-C1	2008.3	Dead	4	2008-07-07	male	74	Ⅱ	T3	N0	M0
HEsoS180Su08-D08A0584-B30-C1	2008.3	Dead	5	2008-08-07	male	72	Ⅲ	T2	N2	M0
HEsoS180Su08-D08A0588-B30-C1	2008.3	Dead	30	2010-09-13	female	65	Ⅱ	T3	N0	M0
HEsoS180Su08-D08A0594-B30-C1	1905-06-30 09:36:00	Alive	87	2015-08-31	female	58	Ⅱ	T3	N0	M0
HEsoS180Su08-D08A0596-B30-C1	2008.4	Dead	22	2010-02-21	female	63	Ⅱ	T3	N0	M0
HEsoS180Su08-D08A0649-B30-C1	2008.4	Dead	0	2008-04-28	male	76	Ⅱ	T3	N0	M0
HEsoS180Su08-D08A0651-B30-C1	2008-04-29	Alive	87	2015-06-10	female	57	Ⅲ	T3	N1	M0
HEsoS180Su08-D08A0650-B30-C1	2008.5	Dead	5	2008-10-13	male	61	Ⅲ	T3	N1	M0
HEsoS180Su08-D08A0692-B30-C1	1905-06-30 16:48:00	Dead	15	2009-10-07	male	79	Ⅲ	T2	N3	M0
HEsoS180Su08-D08A0694-B30-C1	2008.7	Dead	5	2008-12-26	male	72	Ⅲ	T3	N1	M0
HEsoS180Su08-D08A0696-B30-C1	2008.7	Dead	16	2009-11-23	male	54	Ⅲ	T3	N1	M0
HEsoS180Su08-D08A0697-B30-C1	2008-07-02	Alive	84	2015-07-31	male	76	Ⅱ	T2	N1	M0
HEsoS180Su08-D08A0699-B30-C1	2008.7	Dead	26	2010-09-28	male	65	Ⅲ	T3	N3	M0
HEsoS180Su08-D08A0718-B30-C1	2008.8	Dead	5	2009-01-10	male	64	Ⅲ	T3	N1	M0
HEsoS180Su08-D08A0719-B30-C1	2008.8	Alive	83	2015-07-31	female	71	Ⅰ	T1	N0	M0
HEsoS180Su08-D08A0721-B30-C1	2008-08-21	Dead	15	2009-11-26	male	48	Ⅲ	T3	N2	M0
HEsoS180Su08-D08A0722-B30-C1	2008.8	Dead	55	2013-03-14	male	76	Ⅰ	T1	N0	M0
HEsoS180Su08-D08A0746-B30-C1	2008.9	Alive	82	2015-07-31	female	74	Ⅰ	T1	N0	M0
HEsoS180Su08-D08A0748-B30-C1	2008.1	Alive	81	2015-07-31	male	63	Ⅰ	T1	N0	M0
HEsoS180Su08-D08A0753-B30-C1	2008.1	Dead	10	2009-08-07	male	52	Ⅲ	T3	N1	M0
HEsoS180Su08-D08A0835-B30-C1	2008-12-31	Alive	79	2015-06-10	male	69	Ⅱ	T2	N1	M0
HEsoS180Su08-D08A0194-B30-C1	2006-09-12	Dead	6	2007-03-13	male	69	Ⅲ	T3	N1	M0
HEsoS180Su08-D08A0205-B30-C1	2006-11-01	Dead	8	2007-07-02	female	79	Ⅲ	T3	N2	M0
HEsoS180Su08-D08A0212-B30-C1	2006-11-20	Dead	7	2007-06-23	male	78	Ⅱ	T3	N0	M0
HEsoS180Su08-D08A0216-B30-C1	2006-12-01	Dead	6	2007-06-11	male	84	Ⅲ	T3	N2	M0
HEsoS180Su08-D08A0218-B30-C1	2006-12-06	Dead	6	2007-06-11	male	74	Ⅲ		N2	M0
HEsoS180Su08-D08A0221-B30-C1	2006-12-12	Dead	2	2007-02-17	male	50			N0	M0
HEsoS180Su08-D08A0285-B30-C1	2007-01-11	Dead	47	2010-12-31	male	51	Ⅲ	T3	N2	M0
HEsoS180Su08-D08A0294-B30-C1	2007-03-14	Dead	10	2008-01-30	male	60	Ⅲ	T3	N2	M0
HEsoS180Su08-D08A0334-B30-C1	1905-06-29 07:12:00	Dead	2	2007-05-08	male	72	Ⅲ	T3	N2	M0
HEsoS180Su08-D08A1754-B30-C1	2007-03-29	Dead	17	2008-08-07	female	58	Ⅲ	T3	N2	M0
HEsoS180Su08-D08A0337-B30-C1	2007.4	Dead	23	2009-03-08	male	71	Ⅲ	T3	N2	M0
HEsoS180Su08-D08A0340-B30-C1	2007-04-23	Dead	9	2008-01-30	male	51	Ⅱ	T2	N0	M0
HEsoS180Su08-D08A0336-B30-C1	1905-06-29 14:24:00	Alive	97	2015-07-31	female	62	Ⅱ	T2	N0	M0
HEsoS180Su08-D08A0384-B30-C1	2007.6	Alive	97	2015-07-31	male	65	Ⅱ	T3	N0	M0
HEsoS180Su08-D08A0388-B30-C1	2007.6	Alive	97	2015-07-31	female	56	Ⅱ	T3	N0	M0
HEsoS180Su08-D08A0391-B30-C1	2007.7	Dead	33	2010-04-10	male	73	Ⅱ	T3	N0	M0
HEsoS180Su08-D08A0394-B30-C1	2007.7	Dead	6	2008-01-30	male	51	Ⅱ	T3	N0	M0
HEsoS180Su08-D08A0395-B30-C1	1905-06-29 16:48:00	Dead	8	2008-03-05	male	49	Ⅲ	T3	N2	M0
HEsoS180Su08-D08A0397-B30-C1	1905-06-29 16:48:00	Dead	2	2007-09-04	female	82	Ⅲ	T3	N2	M0
HEsoS180Su08-D08A0400-B30-C1	2007.7	Dead	43	2011-02-09	male	48	Ⅲ	T3	N1	M0
HEsoS180Su08-D08A0477-B30-C1	2007.8	Dead	9	2008-05-22	male	61	Ⅲ	T3	N1	M0
HEsoS180Su08-D08A1760-B30-C1	2007-08-28	Dead	51	2011-11-19	female	57	Ⅱ	T2	N0	M0
HEsoS180Su08-D08A0510-B30-C1	2007-11-12	Dead	12	2008-11-03	male	65	Ⅱ	T3	N0	M0
HEsoS180Su08-D08A0548-B30-C1	2007-12-18	Dead	41	2011-05-13	female	63	Ⅰ	T1	N0	M0
HEsoS180Su08-D08A0569-B30-C1	2008.2	Dead	13	2009-03-25	male	59	Ⅱ	T3	N0	M0
HEsoS180Su08-D08A0582-B30-C1	2008.3	Alive	88	2015-07-31	male	57	Ⅱ	T3	N0	M0
HEsoS180Su08-D08A0589-B30-C1	1905-06-30 07:12:00	Dead	15	2009-06-13	male	65	Ⅲ	T3	N1	M0
HEsoS180Su08-D08A0593-B30-C1	2008.4	Alive	87	2015-07-31	male	75	Ⅱ	T3	N0	M0
HEsoS180Su08-D08A0595-B30-C1	2008.4	Dead	5	2008-09-24	male	80	Ⅲ	T3	N1	M0
HEsoS180Su08-D08A0648-B30-C1	2008.4	Dead	5	2008-09-01	female	73	Ⅲ	T3	N2	M0
HEsoS180Su08-D08A0652-B30-C1	2008.5	Alive	86	2015-07-31	female	79	Ⅱ	T3	N0	M0
HEsoS180Su08-D08A0655-B30-C1	2008.5	Dead	6	2008-11-04	female	71	Ⅱ	T3	N0	M0
HEsoS180Su08-D08A0659-B30-C1	1905-06-30 14:24:00	Dead	7	2009-01-12	male	50	Ⅲ	T3	N2	M0
HEsoS180Su08-D08A0660-B30-C1	1905-06-30 14:24:00	Dead	14	2009-08-01	male	54	Ⅲ	T2	N2	M0
HEsoS180Su08-D08A0700-B30-C1	2008.7	Alive	84	2015-07-31	female	81	Ⅱ	T2	N0	M0
HEsoS180Su08-D08A0702-B30-C1	2008.7	Dead	1	2009-08-06	male	81	Ⅲ	T3	N1	M0
HEsoS180Su08-D08A1822-B30-C1	2008-07-14	Dead	12	2009-07-12	male	59	Ⅲ	T3	N2	M0
HEsoS180Su08-D08A0701-B30-C1	2008-07-15	Alive	84	2015-07-31	female	68	Ⅲ	T3	N1	M0
HEsoS180Su08-D08A0705-B30-C1	2008.8	Alive	83	2015-07-31	female	74	Ⅱ	T3	N0	M0
HEsoS180Su08-D08A0720-B30-C1	1905-06-30 19:12:00	Dead	4	2008-12-05	male	62	Ⅲ	T3	N2	M0
HEsoS180Su08-D08A0803-B30-C1	2008.8	Alive	83	2015-07-31	male	52	Ⅱ	T2	N1	M0
HEsoS180Su08-D08A0804-B30-C1	2008-08-26	Dead	10	2009-06-04	female	74	Ⅱ	T3	N0	M0
HEsoS180Su08-D08A0723-B30-C1	2008-09-11	Dead	25	2010-10-07	female	68	Ⅲ	T3	N1	M0
HEsoS180Su08-D08A0724-B30-C1	2008.9	Dead	10	2009-07-05	male	74	Ⅲ	T3	N2	M0
HEsoS180Su08-D08A0745-B30-C1	2008.9	Dead	27	2010-12-09	male	79	Ⅲ	T3	N1	M0
HEsoS180Su08-D08A0752-B30-C1	2008-10-29	Dead	28	2011-02-27	male	65	Ⅲ	T3	N1	M0
HEsoS180Su08-D08A0807-B30-C1	2008-12-04	Dead	70	2014-10-17	female	69	Ⅱ	T2	N0	M0
HEsoS180Su08-D08A0834-B30-C1	2008-12-30	Dead	58	2013-10-18	male	77	Ⅱ	T2	N0	M0
